# Supplementary material for: Hyperacusis in Tinnitus Individuals Is Associated with Smaller Gray Matter Volumes in the Supplementary Motor Area Regardless of Hearing Levels
Source: Brain Sci. 2024 Jul 19;14(7):726. doi: 10.3390/brainsci14070726 (PMC11275185; doi:10.3390/brainsci14070726)
Supplement: Supplementary file 1 [file brainsci-14-00726-s001.zip]

Archive with 1 entries (1 files):
- brainsci-3087174-supplementary.pdf
